# Supplementary material for: Fluid-assisted grain size reduction leads to strain localization in oceanic transform faults
Source: Nat Commun. 2023 Jul 10;14:4087. doi: 10.1038/s41467-023-39556-5 (PMC10333221; doi:10.1038/s41467-023-39556-5)
Supplement: Supplementary file 3 — Supplementary Dataset [file 41467_2023_39556_MOESM3_ESM.xlsx]

## Sheet: Table_S4_GS
		OLIVINE NEOBLASTS				GRAIN SIZE PARAMETERS - OLIVINE NEOBLASTS									OLIVINE EBSD INDEXES			OLIVINE ELONGATION			STRESS
		Map	Sample	Deformation	Microstructure	Number of olivine measured grains	eq. diameter (µm)	std	Minimum grain size (µm)	Maximum grain size (µm)	OL ShapeFactor mean	OL ShapeFactor max	OL AspectRatio mean	OL AspectRatio max	J OL	M OL	BA-index OL	Feret d (µm)	std	Maximum grain size Feret (µm)	d* (µm)	Mean calculated stress (MPa)	Stress min	Stress max
	OLIVINE NEOBLASTS	map1	COL-DR03-05	Mylonite	Polymineralic	7650	59	21	29	118	1.4	2.9	1.7	8.5	1.89	0.08	0.4781	89	37	273	-	-	-	-
		map2	COL-DR03-05	Mylonite	Polymineralic	4834	50	18	28	106	1.5	2.6	1.7	4.5	2.92	0.15	0.4223	79	34	253	-	-	-	-
		mapC1	COL-DR03-07	Mylonite	Polymineralic*	1892	29	13	6	76	1.5	2.8	1.7	4.3	2.08	0.1	0.3583	46	24	174	-	-	-	-
		mapC1	COL-DR03-07	Mylonite	Olivine-rich*	3939	30	13	6	76	1.5	2.9	1.6	4.9	2.38	0.12	0.5394	47	23	183	36	93.2752	53.183	358.791
		map1	COL-DR03-12	Mylonite	Olivine-rich	2461	33	20	14	125	1.4	3	1.7	6.9	4.87	0.26	0.4715	52	40	335	39.6	86.8248	36.5843	189.744
		map2	COL-DR03-15	Mylonite	Polymineralic	3327	24	14	11	90	1.41	2.72	1.56	5.81	2.15	0.1	0.3121	36	22	169	-	-	-	-
		map1	COL-DR03-18	Mylonite	Polymineralic	5474	49	20	25	119	1.41	2.62	1.55	9.25	2.09	0.1	0.3986	72	33	253	-	-	-	-
		map3	COL-DR03-05	Mylonite	Polymineralic matrix	1667	13	12	4	93	1.41	2.59	1.74	6.29	1.99	0.09	0.3428				-	-	-	-
		mapA3	COL-DR03-07	Mylonite	Polymineralic matrix	2709	12	9	4	131	1.36	2.9	1.78	5.99	2.24	0.08	0.2	19	17	269	-	-	-	-
		map1	COL-DR01-18	Ultramylonite	Polymineralic	487	-	-	-	-	-	-	-	-	2.57	0.1	0.39	-	-	-	-	-	-	-
		mapC3	COL-DR08-12	Ultramylonite	Olivine-rich coarse-grained	2073	42	29	18	251	1.38	2.46	1.48	3.98	1.4	0.01	0.6135	60	43	429	50.4	72.4261	21.6597	157.074
		mapA1	COL-DR08-12	Ultramylonite	Olivine-rich*	1713	28	17	6	177	1.49	2.91	1.5	4.81	1.79	0.03	0.4817				33.6	98.2414	28.1652	358.791
		mapA1	COL-DR08-12	Ultramylonite	Polymineralic*	2679	25	12	6	126	1.51	2.82	1.52	3.49	1.44	0.02	0.5103				-	-	-	-
		mapA2	COL-DR08-12	Ultramylonite	Polymineralic matrix	5183	10	6	4	96	1.59	3.1	1.58	12.61	1.24	0.01	0.6618	15	10	169	-	-	-	-
		mapC1	COL-DR08-12	Ultramylonite	Polymineralic matrix	24438	15	7	7	132	1.52	3.74	1.56	7.84	1.14	0.01	0.69	22	11	194	-	-	-	-
		map1	COL-DR08-13	Ultramylonite	Olivine-rich coarse-grained*	4545	56	41	18	299	1.64	3.43	1.58	4.39	2.17	0.05	0.3352	83	60	488	67.2	58.3387	18.9894	157.074
		map2	COL-DR08-13	Ultramylonite	Olivine-rich	835	33	15	18	123	1.35	2.24	1.5	3.91	1.67	0.02	0.5659				39.6	86.8248	37.0306	157.074
		map3	COL-DR08-13	Ultramylonite	Polymineralic matrix	8908	10	6	3	131	1.29	2.71	1.55	4.14	1.27	0.01	0.78	14	10	130	-	-	-	-
		OLIVINE PORPHYROCLASTS				GRAIN SIZE PARAMETERS - OLIVINE PORPHYROCLASTS									OLIVINE EBSD INDEXES			OLIVINE ELONGATION			STRESS
		Map	Sample	Deformation	Microstructure	Number of olivine measured grains	eq. diameter (µm)	std	Minimum grain size (µm)	Maximum grain size (µm)	OL ShapeFactor mean	OL ShapeFactor max	OL AspectRatio mean	OL AspectRatio max	J OL	M OL	BA-index OL	Feret d (µm)	std	Maximum grain size Feret (µm)	d* (µm)	Mean calculated stress (MPa)	Stress min	Stress max
	OLIVINE PORPHYROCLASTS	map1	COL-DR03-05	Mylonite	Polymineralic	799	179	71	77	1616	1.8	3.6	2.1	6.3	4.61	0.18	0.5814	320	176	1616	-	-	-	-
		map2	COL-DR03-05	Mylonite	Polymineralic	524	165	66	107	502	1.9	3.6	2.3	5.8	8.61	0.3	0.4223	309	165	1227	-	-	-	-
		mapC1	COL-DR03-07	Mylonite	Polymineralic*	119	130	66	76	507	2.1	3	2.3	5.8	5.32	0.2	0.4427	-	-	-	-	-	-	-
		mapC1	COL-DR03-07	Mylonite	Olivine-rich*	229	134	85	77	594	2.3	5.8	2.9	12.3	7.37	0.25	0.648	298	302	2451	160.8	-	-	-
		map1	COL-DR03-12	Mylonite	Olivine-rich	151	266	204	125	1680	2.3	7.5	3.7	11.5	15.1	0.46	0.5551	665	701	4491	319.2	-	-	-
		map2	COL-DR03-15	Mylonite	Polymineralic	117	138	65	82	519	1.88	2.63	2.01	4.44	7.85	0.26	0.4465	253	131	886	-	-	-	-
		map1	COL-DR03-18	Mylonite	Polymineralic	994	207	104	119	826	1.73	3.44	1.9	6.78	6.37	0.24	0.5344	359	233	2048	-	-	-	-
		ORTHOPYROXENE NEOBLASTS				GRAIN SIZE PARAMETERS - ORTHOPYROXENE NEOBLASTS									OPX EBSD INDEXES			ORTHOPYROXENE ELONGATION
		Map	Sample	Deformation	Microstructure	Number of Opx measured grains	eq. diameter (µm)	std	Minimum grain size (µm)	Maximum grain size (µm)	OPX ShapeFactor mean	OPX ShapeFactor Range	OPX AspectRatio mean	OPX AspectRatio Max	J OPX	M OPX	BC index OPX	Feret d (µm)	std	Maximum grain size Feret (µm)
	ORTHOPYROXENE NEOBLASTS	map1	COL-DR03-05	Mylonite	Polymineralic	2335	56	18	29	118	1.4	2.7	1.6	4.2	1.14	0.01	0.3041	83	30	224
		map2	COL-DR03-05	Mylonite	Polymineralic	1003	48	15	29	106	1.5	2.7	1.7	4.3	1.23	0.01	0.6057	75	28	223
		mapC1	COL-DR03-07	Mylonite	Polymineralic*	157	29	14	6	97	1.7	2.5	1.8	4.4	2.7	0.03	0.59	48	27	165
		mapC1	COL-DR03-07	Mylonite	Olivine-rich*	-	-	-	-	-	-	-	-	-	-	-	-	-	-	-
		map1	COL-DR03-12	Mylonite	Olivine-rich	-	-	-	-	-	-	-	-	-	-	-	-	-	-	-
		map2	COL-DR03-15	Mylonite	Polymineralic	799	23	12	11	99	1.39	2.39	1.71	5.12	1.82	0.02	0.42	35	22	205
		map1	COL-DR03-18	Mylonite	Polymineralic	939	45	11	29	75	1.44	2.63	1.69	4.37	1.32	0.02	0.4678	69	24	163
		map3	COL-DR03-05	Mylonite	Polymineralic matrix	312	11	7	5	69	1.4	3.84	1.81	5.5	5.38	0.05	0.3106
		mapA3	COL-DR03-07	Mylonite	Polymineralic matrix	518	10	5	4	44	1.29	2.34	2.68	3.99	2.59	0.07	0.7695	15	9	84
		map1	COL-DR01-18	Ultramylonite	Polymineralic	158	-	-	-	-	-	-	-	-	1.64	0.05	0.78	-	-	-
		mapC3	COL-DR08-12	Ultramylonite	Olivine-rich coarse-grained	-	-	-	-	-	-	-	-	-	-	-	-	-	-	-
		mapA1	COL-DR08-12	Ultramylonite	Olivine-rich*	-	-	-	-	-	-	-	-	-	-	-	-	-	-	-
		mapA1	COL-DR08-12	Ultramylonite	Polymineralic*	362	23	7	6	64	1.59	2.34	1.54	2.77	2.36	0.08	0.7919
		mapA2	COL-DR08-12	Ultramylonite	Polymineralic matrix	1569	9	5	4	44	1.64	2.85	1.61	5.89	2.08	0.08	0.8847	14	8	69
		mapC1	COL-DR08-12	Ultramylonite	Polymineralic matrix	5781	14	5	7	56	1.53	2.86	1.61	5.75	1.45	0.04	0.89	21	9	88
		map1	COL-DR08-13	Ultramylonite	Olivine-rich coarse-grained*	-	-	-	-	-	-	-	-	-	-	-	-	-	-	-
		map2	COL-DR08-13	Ultramylonite	Olivine-rich	-	-	-	-	-	-	-	-	-	-	-	-	-	-	-
		map3	COL-DR08-13	Ultramylonite	Polymineralic matrix	2649	8	3	3	40	1.25	2.24	1.6	4.4	1.71	0.06	0.79	11	5	57
		ORTHOPYROXENE PORPHYROCLASTS				GRAIN SIZE PARAMETERS - ORTHOPYROXENE PORPHYROCLASTS									OPX EBSD INDEXES			ORTHOPYROXENE ELONGATION
		Map	Sample	Deformation	Microstructure	Number of Opx measured grains	eq. diameter (µm)	std	Minimum grain size (µm)	Maximum grain size (µm)	OPX ShapeFactor mean	OPX ShapeFactor Range	OPX AspectRatio mean	OPX AspectRatio Max	J OPX	M OPX	BC index OPX	Feret d (µm)	std	Maximum grain size Feret (µm)
	ORTHOPYROXENE PORPHYROCLASTS	map1	COL-DR03-05	Mylonite	Polymineralic	111	186	128	119	953	1.7	2.8	1.9	7.3	2.82	0.04	0.4114	322	327	2702
		map2	COL-DR03-05	Mylonite	Polymineralic	20	152	94	107	550	1.9	2.4	2	3.1	8.57	0.06	0.2059	259	135	788
		mapC1	COL-DR03-07	Mylonite	Polymineralic*	-	-	-	-	-	-	-	-	-	-	-	-	-	-	-
		mapC1	COL-DR03-07	Mylonite	Olivine-rich*	-	-	-	-	-	-	-	-	-	-	-	-	-	-	-
		map1	COL-DR03-12	Mylonite	Olivine-rich	-	-	-	-	-	-	-	-	-	-	-	-	-	-	-
		map2	COL-DR03-15	Mylonite	5781	-	-	-	-	-	-	-	-	-	-	-	-	-	-	-
		map1	COL-DR03-18	Mylonite	Polymineralic	84	104	54	75	550	1.78	3.04	1.57	2.97	3.44	0.05	0.1963	234	342	2823
